# Supplementary material for: Mediterranean Diet and Quality of Life in Adults: A Systematic Review
Source: Nutrients. 2025 Feb 5;17(3):577. doi: 10.3390/nu17030577 (PMC11819740; doi:10.3390/nu17030577)
Supplement: Supplementary file 1 [file nutrients-17-00577-s001.zip]

Archive with 1 entries (1 files):
- nutrients-3430854-supplementary.pdf
